# Supplementary material for: High Throughput qPCR Expression Profiling of Circulating MicroRNAs Reveals Minimal Sex- and Sample Timing-Related Variation in Plasma of Healthy Volunteers
Source: PLoS One. 2015 Dec 23;10(12):e0145316. doi: 10.1371/journal.pone.0145316 (PMC4689368; doi:10.1371/journal.pone.0145316)
Supplement: S1 File — Ct values after filtering, imputing missing values and normalisation. (CSV) [file pone.0145316.s001.csv]

	A1_1_39M	A1_2_39M	A3_1_30F	A3_2_30F	A5_1_30M	A5_2_30M	A6_1_39M	A6_2_39M	A7_1_35M	A7_2_35M	A8_1_38F	A8_2_38F	A9_1_29F	A9_2_29F	A10_1_26F	A10_2_26F	A11_1_40M	A11_2_40M	A15_1_53F	A15_2_53F	B1_1_32F	B1_2_32F	B1_3_32F	B1_4_32F	B2_1_26F	B2_2_26F	B2_3_26F	B2_4_26F	B5_1_32F	B5_2_32F	B5_3_32F	B5_4_32F	B6_1_26F	B6_2_26F	B6_3_26F	B6_4_26F	B10_1_46M	B10_2_46M	B10_3_46M	B10_4_46M	B12_1_35M	B12_2_35M	B12_3_35M	B12_4_35M	B13_1_37M	B13_2_37M	B13_3_37M	B13_4_37M	B15_1_45M
000379_hsa-let-7c_A	8.28366666666667	8.21	9.36	9.11383333333333	8.83133333333333	9.77233333333333	8.539	10.055	9.7925	9.48033333333333	9.24566666666667	9.46583333333333	7.95416666666667	10.7121666666667	7.69283333333333	8.2005	6.75	7.19283333333333	5.5928705338005	7.84516666666667	5.42098358512303	3.57698358512303	5.9061502517897	12.528	10.5991666666667	6.18683333333334	7.09433333333333	8.89383333333333	9.07533333333333	6.30533333333333	7.26916666666667	8.60833333333333	9.18003720046717	7.60283333333333	9.025	9.945	8.24020386713383	6.77383333333334	9.60066666666667	9.28633333333333	8.31	8.718	9.505	8.88983333333334	6.71570386713384	7.6845	7.515	6.3463705338005	5.324
000390_hsa-miR-15b_A	2.20566666666667	1.62	2.135	1.91483333333333	2.46533333333333	1.58333333333333	2.065	1.995	2.3905	2.20533333333333	1.88366666666667	2.01583333333333	1.63116666666667	1.66816666666666	2.15883333333333	1.8355	2.683	2.14583333333333	1.9625	2.89316666666667	1.16233333333333	3.53833333333333	1.7375	2.356	2.21816666666667	1.80283333333334	2.07433333333333	1.74283333333333	2.36133333333333	2.64733333333333	2.11416666666667	2.38233333333333	2.53766666666666	3.31283333333333	2.387	2.553	2.07083333333333	2.11283333333333	1.78766666666667	1.93633333333333	1.728	2.263	1.579	2.14183333333333	2.09733333333334	2.3865	2.354	2.126	2.194
000391_hsa-miR-16_A	-5.05333333333333	-3.832	-3.066	-1.90316666666667	-5.35466666666667	-4.19466666666667	-2.454	-2.918	-3.0845	-2.52766666666667	-1.78233333333333	-1.70516666666667	-4.69583333333333	-3.37683333333333	-3.81416666666667	-1.5785	-4.958	-3.46316666666667	-2.5505	-2.28283333333333	-6.41610129514537	-8.34866666666667	-6.7245	-4.225	-4.57583333333333	-5.95516666666667	-6.11566666666667	-2.18316666666667	-4.04466666666667	-5.81966666666667	-3.92283333333333	-4.64066666666667	-4.27733333333333	-5.61716666666667	-3.915	-4.011	-2.69672310449517	-6.23116666666667	-4.19833333333333	-3.63066666666667	-3.846	-3.266	-1.536	-2.49516666666667	-4.22122310449516	-3.9045	-2.394	-3.673	-3.005
000395_hsa-miR-19a_A	-0.648333333333333	0.841000000000001	0.858000000000001	1.16283333333333	-0.266666666666666	0.861333333333334	1.484	1.474	1.0065	0.970333333333333	1.22966666666667	1.35983333333333	-0.535833333333333	1.13816666666667	1.24083333333333	2.1995	0.0940000000000012	2.35383333333333	3.1075	3.13716666666667	-0.507666666666669	-0.908666666666665	-0.912499999999998	0.102	-0.0388333333333328	-0.486166666666666	-1.08866666666666	1.73683333333333	0.636333333333333	-0.562666666666665	0.642166666666668	-0.0896666666666661	0.360666666666663	-0.715166666666669	0.509999999999998	-0.135999999999999	0.348833333333332	-0.477166666666665	0.632666666666665	0.900333333333332	-0.0560000000000009	-0.160999999999998	1.082	0.584833333333336	0.875333333333337	-3.5885	0.907	1.038	1.846
000396_hsa-miR-19b_A	-4.36233333333333	-2.952	-2.994	-2.59016666666667	-4.02966666666667	-3.46066666666666	-2.335	-2.936	-2.9235	-2.69166666666667	-2.31133333333333	-2.18616666666667	-4.06183333333333	-2.83883333333333	-3.24116666666667	-2.0405	-4.286	-3.26716666666667	-1.6305	-1.82583333333333	-4.03466666666667	-4.71966666666667	-5.1335	-4.706	-3.79883333333333	-5.00816666666666	-4.76866666666667	-2.63116666666667	-3.14866666666667	-4.44066666666667	-3.03283333333333	-3.67866666666667	-3.82333333333333	-5.07516666666667	-3.377	-3.996	-3.89716666666667	-4.89616666666667	-3.68533333333334	-3.46566666666667	-3.532	-3.655	-2.482	-2.90616666666666	-3.38266666666667	-3.6305	-3.138	-3.63	-2.273
000397_hsa-miR-21_A	0.924666666666667	1.411	1.698	1.77183333333333	1.06733333333333	1.11733333333333	2.229	1.939	1.9285	1.92933333333333	0.915666666666667	1.11083333333334	0.569166666666668	1.29816666666667	1.32883333333333	1.8695	0.637	1.50183333333333	-0.346131203392201	2.47916666666667	-1.97233351938677	-1.97066666666667	-1.2325	2.459	1.01716666666667	0.320833333333336	0.945333333333334	1.36183333333333	1.24033333333334	0.710333333333335	1.90216666666667	0.925333333333334	1.01366666666667	1.11883333333333	1.601	1.837	2.30120212994113	0.114833333333333	1.19366666666667	0.932333333333332	-0.480999999999998	0.443000000000001	0.426000000000002	1.21683333333333	1.13533333333334	2.2065	1.815	1.709	3.053
000402_hsa-miR-24_A	-2.33133333333333	-2.301	-2.167	-2.49816666666667	-2.38966666666667	-1.90766666666667	-2.271	-2.024	-2.6025	-2.30966666666667	-2.39333333333333	-2.32516666666667	-2.72083333333333	-2.02283333333333	-1.91416666666667	-2.1075	-2.162	-2.44816666666667	-2.1405	-2.96683333333333	-0.650666666666666	0.570333333333334	-1.3185	-3.706	-2.27983333333333	-1.97416666666667	-1.53866666666667	-2.59816666666667	-2.62666666666667	-2.04466666666666	-1.95283333333333	-2.54966666666667	-2.47933333333334	-2.71916666666667	-2.213	-2.512	-2.74616666666667	-2.31216666666667	-2.70233333333334	-2.85866666666667	-2.039	-2.327	-2.282	-2.24916666666666	-2.84166666666667	-2.5875	-3.194	-2.364	-2.317
000403_hsa-miR-25_A	2.32166666666667	4.596	3.258	5.03183333333333	2.42933333333333	3.85133333333333	4.693	4.306	3.6495	4.86233333333333	4.63266666666667	4.75883333333334	2.43316666666667	4.70716666666667	3.49283333333333	5.3095	2.194	4.54183333333333	3.6825	4.76916666666667	3.29133333333333	2.01933333333334	1.3175	4.456	2.81116666666667	1.30383333333333	1.50733333333334	4.97583333333333	3.47633333333333	2.17233333333333	3.12916666666667	3.09833333333333	2.61866666666667	2.07483333333333	4.337	3.86	3.10083333333333	1.58483333333334	3.53566666666666	3.92633333333333	2.924	3.136	4.608	4.28783333333334	3.92533333333333	3.7645	5.811	4.369	3.573
000405_hsa-miR-26a_A	-0.290333333333333	-0.966000000000001	0.190000000000001	0.0478333333333332	-0.257666666666665	-0.828666666666667	0.0839999999999996	-0.370999999999999	-0.639500000000002	-0.194666666666667	-0.686333333333334	-0.755166666666668	-1.44283333333333	-0.526833333333336	0.0218333333333334	-0.166499999999999	0.693999999999999	-0.404166666666669	1.1915	0.495166666666666	-3.18174070185107	-1.63266666666667	-0.819499999999998	-0.350000000000001	-0.142833333333332	1.23483333333333	0.626333333333335	-0.0621666666666663	-0.599666666666664	0.0553333333333335	0.122166666666669	-0.381666666666668	0.570666666666664	0.292833333333331	0.0199999999999996	-0.199999999999999	0.608833333333333	1.12483333333333	0.460666666666665	0.311333333333334	-0.285999999999998	-0.222000000000001	-0.420999999999999	-0.860166666666665	0.157333333333337	0.462499999999999	0.0609999999999999	0.199999999999999	0.562000000000001
000407_hsa-miR-26b_A	0.264666666666667	0.539000000000001	1.706	1.63183333333333	0.130333333333333	0.561333333333334	1.634	1.161	1.2345	1.43633333333333	0.777666666666669	0.584833333333332	0.47216666666667	0.812166666666666	1.76883333333333	1.9545	0.210000000000001	1.56983333333333	3.1975	2.40416666666667	1.06333333333333	-0.169666666666664	-1.0715	0.988	0.194166666666668	0.361833333333333	-0.798666666666666	1.97483333333333	1.22233333333334	0.236333333333334	0.982166666666668	0.498333333333335	0.666666666666664	-0.493166666666667	1.017	1.565	1.22683333333333	0.326833333333333	1.25866666666667	1.39533333333333	0.746000000000002	0.706	1.13	0.772833333333335	1.80133333333334	1.5105	2.112	1.009	2.207
000408_hsa-miR-27a_A	4.46366666666667	4.804	5.281	4.96583333333333	4.71133333333333	5.00133333333333	5.698	4.975	5.3775	5.15233333333333	4.39566666666667	4.47383333333334	4.69716666666667	4.26116666666666	5.88083333333333	5.3645	4.993	6.66283333333333	7.1275	6.10716666666667	2.62733333333333	3.32133333333334	3.1945	4.986	3.96716666666667	5.14583333333334	6.49333333333333	4.65783333333333	4.51433333333333	5.51633333333334	5.23416666666667	4.51633333333333	4.95766666666666	6.80583333333333	4.946	4.827	5.23083333333333	6.81783333333333	4.63266666666667	4.27033333333333	3.254	4.483	4.189	5.75883333333334	4.93433333333333	6.9235	7.483	6.796	6.086
000409_hsa-miR-27b_A	5.83966666666667	5.751	6.922	5.97183333333333	7.40259139237563	5.82533333333333	7.343	6.506	6.0805	6.92033333333333	5.56466666666667	5.79183333333333	5.35616666666667	5.66316666666667	5.95283333333333	5.2325	5.986	6.55083333333333	3.4680710732167	6.92916666666667	2.58533333333333	2.50633333333333	3.0955	1.9232580590423	4.65816666666667	6.14883333333334	7.25133333333333	5.88583333333333	5.47133333333333	5.33633333333333	5.28716666666667	5.78033333333333	6.25766666666667	5.94583333333333	6.969	6.032	6.11540440655003	6.01683333333333	5.43666666666666	4.57933333333333	4.386	5.349	4.749	6.63683333333334	6.36833333333334	4.9590710732167	6.07	5.984	3.6245710732167
000411_hsa-miR-28_A	5.31466666666667	5.16	5.175	4.37283333333333	5.38333333333333	5.33433333333333	5.008	4.701	4.5595	4.71833333333333	4.24766666666667	3.71283333333333	4.98716666666667	4.56616666666666	4.97783333333333	4.7765	8.042	6.42983333333333	3.6318523651305	5.35316666666667	1.94503777328973	0.101037773289736	5.1175	1.3997048433311	4.39016666666667	9.73183333333333	6.63533333333333	4.95483333333333	5.21533333333333	6.51333333333334	5.48216666666667	5.22733333333333	6.89166666666667	7.33283333333333	5.254	5.024	6.27918569846383	5.14183333333333	5.37866666666666	6.07133333333333	5.204	5.383	4.785	4.46783333333333	5.55433333333334	5.1228523651305	5.455	4.929	6.089
000416_hsa-miR-30a-3p_B	7.92766666666667	9.034	6.266	9.29683333333333	7.36533333333333	6.56433333333333	7.595	8.31	6.4825	7.75633333333333	8.35566666666667	8.43183333333333	8.22216666666667	7.39616666666667	6.99483333333333	7.8685	6.57	6.89083333333333	5.7515	8.62416666666667	6.14033333333333	2.87533333333333	4.8915	2.026225170002	6.88616666666667	6.71983333333333	6.37833333333333	7.94783333333333	7.70733333333333	7.62499570302883	6.87316666666667	9.69999570302883	6.86366666666666	4.78483333333333	6.803	6.869	5.65283333333333	5.22483333333333	7.57166666666667	7.25033333333333	6.401	6.433	8.393	7.35983333333333	9.33633333333334	6.0905	6.1596623696955	4.523	5.322
000417_hsa-miR-30a-5p_B	0.834666666666667	2.342	1.508	2.68083333333333	0.816333333333333	1.61933333333333	2.096	1.987	2.6325	2.28133333333333	1.98866666666667	1.67583333333333	3.92116666666667	2.51516666666667	1.75283333333333	2.9445	0.670999999999999	2.53283333333333	2.0355	2.02116666666667	-0.369666666666667	-2.54966666666666	-0.476499999999998	-3.502166890325	1.04416666666667	0.298833333333334	0.525333333333332	2.65683333333333	1.71033333333333	0.889333333333333	1.57916666666667	2.21133333333333	1.38366666666666	0.938833333333331	1.773	1.395	2.08783333333333	0.515833333333333	2.02966666666666	2.53333333333333	-0.195	1.554	1.589	2.73983333333333	2.29633333333334	2.3425	2.489	2.391	1.817
000419_hsa-miR-30c_A	1.06566666666667	0.681000000000001	0.163	0.0138333333333307	0.780333333333335	0.574333333333335	-0.619999999999997	-0.381	0.0854999999999997	-0.232666666666667	-0.0233333333333334	0.0588333333333324	0.293166666666668	0.289166666666667	0.0808333333333309	-0.0444999999999993	0.451999999999998	-0.0341666666666676	0.0494999999999983	0.516166666666667	1.11133333333333	0.497333333333334	0.971500000000002	-0.547999999999998	0.0501666666666694	0.486833333333333	0.571333333333332	0.0398333333333341	0.480333333333334	0.982333333333333	0.452166666666667	0.550333333333334	0.891666666666666	0.0488333333333308	0.257999999999999	0.420999999999999	0.495833333333334	0.587833333333336	0.506666666666664	0.206333333333333	0.780000000000001	0.445	0.468	-0.166166666666665	0.893333333333334	0.7135	0.690999999999999	0.299999999999997	-0.0659999999999989
000420_hsa-miR-30d_B	2.21566666666667	3.904	3.185	4.70583333333333	2.62533333333333	3.79233333333334	3.954	3.978	4.3145	3.92633333333333	4.01366666666667	4.05483333333333	3.19116666666667	4.49716666666666	3.15583333333333	4.9695	2.93	3.96383333333333	2.7955	4.94316666666667	0.965333333333334	-0.0876666666666637	1.8885	4.351	3.25116666666667	2.35483333333334	2.76333333333333	4.43883333333333	3.45033333333333	2.95533333333334	3.79116666666667	3.81433333333333	3.10166666666666	3.28383333333333	3.887	3.839	4.54731318904383	2.96383333333333	3.84066666666666	3.75233333333333	2.015	3.995	3.576	5.76683333333333	4.29133333333333	3.0635	4.482	5.516	4.542
000422_hsa-miR-30e-3p_B	4.99366666666667	4.693	4.145	4.19483333333333	4.69733333333333	4.19633333333334	4.034	4.296	3.9825	4.77833333333333	4.26166666666667	4.42783333333334	5.40716666666667	4.32116666666667	4.27183333333333	4.7675	3.893	3.57283333333333	4.7815	4.96016666666667	1.25133333333333	-1.34170551172947	0.987461154937201	0.520897685882201	5.99016666666667	5.46683333333333	5.33733333333333	4.73683333333333	4.47033333333333	4.62733333333333	4.55116666666667	5.70333333333333	4.62466666666667	3.98383333333333	4.28	3.849	5.44583333333333	4.03483333333334	4.37266666666666	4.65433333333333	2.959	4.296	4.077	4.67583333333333	4.71933333333333	5.6925	5.368	3.445	6.556
000431_hsa-miR-92a_A	-2.07033333333333	-1.028	-0.157	0.717833333333331	0.519672787247632	-1.62666666666667	0.41	0.0240000000000009	-0.160500000000003	0.781333333333333	0.563666666666666	0.537833333333335	-1.79683333333333	-0.861833333333333	-0.967166666666667	0.6175	-2.244	-0.795166666666667	-1.9585	-1.00183333333333	-3.95746333180097	-3.59966666666666	-3.2835	-1.672	-1.83383333333333	-3.13916666666666	-2.77466666666666	-0.156166666666667	-1.54266666666667	-3.05866666666667	-1.73683333333333	-1.72866666666667	-1.48733333333334	-2.25816666666667	-1.019	-0.699000000000002	-1.74416666666667	-3.42916666666667	-1.58233333333333	-1.36666666666667	-1.488	-0.823999999999998	0.283000000000001	-0.0111666666666643	-1.02766666666666	-1.1855	-0.696000000000002	-1.212	-2.134
000436_hsa-miR-99b_A	6.43066666666667	5.649	6.198	5.90583333333333	5.38577591671963	5.54433333333333	5.856	5.933	5.9935	5.50333333333333	4.26266666666667	4.47583333333333	6.72016666666667	5.94216666666667	5.09483333333333	5.2225	5.808	5.59283333333333	4.7045	4.33416666666667	2.13175396780653	0.287753967806534	6.2415	-0.0935574166136988	2.70116666666667	8.04883333333333	5.04577591671963	4.96583333333333	5.57033333333333	5.22133333333333	5.15316666666667	5.64133333333333	6.45466666666666	5.84483333333333	5.905	3.222	7.14683333333333	5.29483333333333	5.56566666666667	5.24733333333333	4.988	5.474	5.072	5.15583333333333	6.74633333333334	5.8735	4.81	5.534	5.587
000439_hsa-miR-103_A	2.59766666666667	2.21	3.225	3.17983333333333	2.07633333333333	2.59233333333333	3.293	3.212	3.3805	2.90433333333333	3.11666666666667	2.80483333333333	2.57916666666667	2.64116666666667	3.26483333333333	3.0575	2.909	3.33883333333333	3.2255	3.52016666666667	-0.196824202132166	-2.04082420213216	0.700500000000002	-1.5094991755919	2.72916666666667	2.10583333333333	2.16133333333334	2.66483333333333	2.88233333333334	2.37233333333333	2.54916666666667	3.13233333333333	3.32166666666667	4.18383333333333	3.201	3.614	3.74411585399463	2.62683333333333	3.17166666666667	2.91533333333333	2.962	3.219	2.999	3.43183333333333	2.21961585399464	4.3075	2.8922825206613	2.909	3.886
000442_hsa-miR-106b_A	0.799666666666667	1.592	2.132	2.62983333333333	0.922333333333334	1.55333333333333	2.639	1.96	2.5785	2.56733333333333	2.30466666666667	2.40083333333333	0.826166666666669	1.71916666666667	1.64983333333333	2.7115	0.530999999999999	2.48183333333333	2.9825	3.41816666666667	-1.18191637930107	-1.22666666666667	-0.4175	-3.2129097764961	0.96616666666667	0.0268333333333359	0.0133333333333319	2.52083333333333	1.58933333333334	0.237333333333332	1.31216666666667	1.29633333333333	0.806666666666665	0.616833333333332	2.103	1.881	2.72599082638533	0.789833333333334	1.62166666666667	1.86533333333333	1.245	2.067	2.245	2.66683333333334	2.09733333333334	2.4505	2.499	2.673	2.949
000451_hsa-miR-126#_B	-1.05933333333333	-0.776	-1.403	-0.727166666666669	-1.16066666666667	-1.38866666666667	-0.248999999999999	-0.707000000000001	-0.749500000000001	-0.710666666666668	-0.561333333333334	-0.648166666666665	0.586166666666667	-0.474833333333336	-0.107166666666668	0.113500000000002	-0.364000000000001	-0.551166666666667	-0.6675	-0.634833333333333	-2.30466666666667	-3.72066666666667	-0.988499999999998	0.469999999999999	-0.660833333333333	-0.108166666666666	-0.372666666666667	-0.197166666666668	-1.32266666666667	-0.818666666666665	-0.765833333333333	-0.667666666666666	-0.538333333333334	-0.879166666666666	-0.638999999999999	-1.059	-0.769166666666667	-0.938166666666667	-0.505333333333336	-0.418666666666667	-1.313	-1.194	-1.167	-0.448166666666665	-0.765666666666664	-0.575500000000002	-0.423999999999999	-0.325000000000003	0.147000000000002
000452_hsa-miR-127_A	6.13066666666667	5.423	7.36	6.16983333333333	5.37333333333333	4.54333333333333	5.822	4.812	6.6945	7.86233333333333	7.07266666666667	6.55683333333333	4.97416666666667	4.29216666666667	5.61083333333333	5.6875	6.676	5.02883333333333	2.9561263101055	5.55916666666667	3.44833333333333	3.62433333333334	3.7925	2.785	4.89216666666667	7.12583333333334	8.45533333333333	4.73283333333333	5.05033333333333	6.89633333333333	4.41716666666667	4.87233333333333	6.54329297677216	6.38983333333333	6.94	8.804	5.60345964343883	4.04145964343883	7.18966666666666	6.59533333333333	3.992	4.968	4.367	4.54083333333334	4.07895964343884	5.6255	4.394	5.799	3.1126263101055
000454_hsa-miR-130a_A	3.10166666666667	3.062	4.876	4.01883333333333	3.17433333333333	2.16133333333334	4.449	4.326	5.2245	4.43533333333333	3.30966666666667	3.27583333333333	2.32816666666667	2.25316666666667	3.35083333333333	3.0115	3.895	6.19083333333333	3.3745	3.15316666666667	0.491404626479031	-0.732666666666663	0.904500000000002	3.391	3.55216666666667	3.91183333333333	4.19733333333333	2.96583333333333	2.42733333333333	3.24633333333333	3.16216666666667	2.93233333333333	2.12066666666666	5.20583333333333	3.159	2.867	4.13644062749763	3.34883333333334	2.50466666666667	2.65633333333333	0.869	3.052	2.163	4.17283333333333	3.19733333333334	3.9575	2.845	2.2426072941643	5.005
000456_hsa-miR-130b_A	4.95066666666667	5.53	6.108	6.82383333333333	4.73833333333333	5.31133333333333	6.753	7.285	5.7625	6.13233333333333	6.02666666666667	5.80583333333333	5.52716666666667	4.52216666666666	5.80083333333333	5.2025	4.565	6.09483333333333	4.1405	4.71416666666667	2.60233333333333	1.23733333333334	3.3265	-0.1337249947617	4.58916666666667	4.10483333333334	4.41533333333333	4.97183333333333	5.53233333333333	4.45433333333333	5.41716666666667	7.63642397748023	4.68166666666666	4.32683333333333	6.59	4.416	4.85683333333333	3.38592397748024	5.22766666666666	4.16833333333333	3.396	4.702	4.569	6.50283333333334	3.42342397748024	3.7915906441469	4.0960906441469	4.202	4.421
000457_hsa-miR-132_A	4.37566666666667	4.673	6.033	4.90883333333333	3.29533333333333	3.95533333333333	5.043	4.849	4.6145	5.15933333333333	4.85366666666667	5.33283333333333	5.06716666666667	5.11016666666666	3.99583333333333	4.6105	2.343	3.33583333333333	1.3467857696952	3.77416666666667	1.03971862105553	2.84333333333333	2.4445	-0.884699487697901	3.81846717896877	2.32083333333334	4.25463384563543	4.73783333333333	5.66533333333333	4.38233333333334	4.43716666666667	5.34633333333333	3.37966666666667	3.19783333333333	4.107	3.721	3.79683333333333	2.04583333333333	4.23666666666666	4.35633333333333	4.308	4.8573852877222	5.034	4.78683333333333	2.46961910302853	3.5775	4.605	3.259	2.174
000464_hsa-miR-142-3p_A	1.55666666666667	0.970000000000002	2.645	1.71683333333333	1.79733333333333	0.912333333333333	2.107	1.889	2.3665	1.84533333333333	0.236666666666668	0.339833333333335	0.25116666666667	0.660166666666665	0.520833333333332	1.1455	0.785	2.22883333333333	2.9675	3.23016666666667	-0.919172859639666	-0.865666666666666	0.5685	-1.5596367944012	0.90816666666667	1.39483333333333	2.64333333333333	1.52583333333333	0.470333333333333	1.17033333333334	1.30316666666667	1.24533333333333	1.74366666666667	3.95883333333333	2.41	2.736	3.22118134295643	2.25783333333333	2.41066666666666	1.78633333333333	0.489000000000001	2.093	0.992000000000001	1.70583333333333	2.81233333333333	3.4485	2.752	2.042	3.836
000468_hsa-miR-146a_A	-1.35933333333333	-1.937	-1.01	-1.82616666666667	-2.21966666666667	-2.43266666666667	-1.483	-0.850000000000001	-2.3585	-1.81566666666667	-0.919333333333331	-0.536166666666666	-1.65983333333333	-1.38283333333333	-1.64416666666667	-1.8925	-1.147	-3.52916666666667	-1.4825	-2.99283333333333	-3.85275416696127	-0.547666666666665	-0.169499999999999	-4.751	-1.03983333333333	-0.975166666666667	-0.00966666666666782	-2.28616666666667	-1.48466666666667	-0.321666666666665	-1.27483333333333	-1.45066666666667	-1.70133333333333	-0.552166666666668	-1.105	-1.483	-1.48264500123087	-1.38916666666666	-2.58733333333333	-0.542145001230868	-0.887	-1.184	-0.873999999999999	-0.818166666666666	-3.93466666666666	-3.5475	-3.833	-3.201	-1.464
000470_hsa-miR-148a_A	4.31966666666667	4.867	6.199	5.65583333333333	4.07633333333333	3.82433333333334	4.747	5.082	4.9635	5.73033333333333	4.95366666666667	4.62683333333333	4.15916666666667	4.15816666666667	5.11983333333333	5.6285	4.769	4.95383333333333	2.8107124013281	4.91516666666667	5.37233333333333	-0.132934376875866	4.3105	0.398508257114802	4.75416666666667	3.53183333333333	4.46633333333333	4.91783333333333	4.38233333333334	5.30833333333333	5.25616666666667	4.50133333333333	5.60166666666666	5.09783333333333	4.683	4.961	4.21683333333333	5.39183333333333	4.51766666666667	4.33133333333333	3.514	4.024	4.354	4.53883333333334	4.06633333333334	-0.259499999999999	5.497	3.772	2.9672124013281
000471_hsa-miR-148b_A	6.92766666666667	9.6786622064791	9.811	5.99583333333333	5.98833333333333	6.74933333333333	7.436	5.967	6.6665	6.34933333333333	6.03766666666667	6.09283333333333	6.37016666666667	6.14816666666666	6.42883333333333	6.7155	6.438	5.64083333333333	4.7461622064791	6.94316666666667	7.02433333333333	1.33468202140174	5.0975	1.8594639850791	5.63816666666667	11.7838333333333	5.47333333333333	6.11883333333333	6.09733333333334	7.18533333333333	6.29916666666667	6.82033333333333	6.05366666666666	5.62783333333333	7.175	6.677	7.39349553981243	5.73283333333334	6.39766666666667	5.55233333333333	5.381	5.165	5.57	5.89883333333334	6.57333333333333	7.6685	4.743	5.88	9.093
000473_hsa-miR-150_A	1.44166666666667	2.6511284083277	1.385	3.18583333333333	-0.194666666666667	-0.0296666666666674	0.548000000000002	0.905000000000001	0.477499999999999	0.916333333333334	3.04066666666667	3.38583333333333	1.33616666666667	0.738166666666665	0.856833333333334	2.4205	-0.398	0.335833333333333	-0.523500000000002	1.66016666666667	-2.79554760159967	-2.20666666666666	-1.1715	-1.697	-1.04683333333333	-2.04416666666667	-0.593666666666667	2.06183333333333	1.41733333333334	0.0813333333333333	0.357166666666668	3.05446174166103	0.477666666666664	-1.75216666666667	0.981999999999999	1.095	0.365961741661032	-1.93116666666667	0.494666666666664	0.705333333333332	0.899000000000001	0.734999999999999	2.723	0.701833333333337	-1.65966666666666	-0.517500000000002	0.0219999999999985	-0.380000000000003	-1.609
000475_hsa-miR-152_A	5.91166666666667	5.787	6.038	6.41883333333333	4.54833333333333	4.58233333333333	5.678	5.873	5.6925	5.95133333333333	5.52666666666667	5.22783333333333	5.21116666666667	5.59616666666667	5.34483333333333	5.2815	4.141	4.52698446029183	4.7365	5.20316666666667	1.99515965152033	0.151159651520334	4.7635	1.2266255712234	4.47316666666667	5.03783333333334	8.23133333333333	5.98383333333333	5.82133333333334	6.11733333333333	5.98816666666667	8.34348446029183	4.95066666666666	5.96483333333333	6.787	5.835	5.65498446029183	5.95583333333333	5.36866666666667	6.59548446029183	4.853	5.679	4.791	5.69783333333334	4.13048446029184	4.5795	4.648	5.041	5.281
000480_hsa-miR-181a_A	6.39866666666667	6.242	6.643	5.82083333333333	6.62933333333333	6.23033333333333	5.495	5.713	6.6565	5.50233333333333	5.91466666666667	6.23183333333333	5.28116666666667	4.61916666666666	5.77483333333333	5.1745	5.105	5.26752878164813	6.1725	6.91716666666667	2.89787779619993	3.56533333333334	5.3995	3.695	4.94816666666667	6.19383333333333	6.44333333333334	5.27283333333333	6.28433333333333	6.00333333333333	5.91316666666667	6.98633333333333	6.50766666666667	6.76383333333333	6.942	6.795	6.72183333333333	4.83352878164813	6.36166666666666	7.36233333333333	5.66	6.025	6.142	6.00583333333334	4.87102878164814	7.3465	5.871	4.5016954483148	3.9046954483148
000491_hsa-miR-192_A	2.21066666666667	3.481	2.946	4.17683333333333	2.11833333333333	2.53333333333333	2.998	3.273	2.8195	3.68933333333333	4.75866666666667	4.91983333333333	2.49716666666667	3.40016666666666	2.41283333333333	4.8575	1.759	2.23983333333333	2.9485	3.71416666666667	-0.454437062955968	-0.794666666666664	0.503500000000003	1.503	1.20716666666667	0.302833333333336	0.137333333333334	3.03883333333333	3.05933333333333	1.15033333333333	2.32416666666667	2.38033333333333	1.31166666666666	-0.154166666666669	1.74	2.202	3.05294551589933	0.00983333333333292	2.96766666666667	2.72433333333333	2.875	2.486	5.278	3.38783333333334	1.52844551589934	1.6915	2.271	1.684	0.678000000000001
000494_hsa-miR-195_A	-0.557333333333332	1.538	3.885	3.95783333333333	-0.268666666666668	1.53433333333333	4.115	4.964	2.4945	4.13233333333333	3.28966666666667	3.66283333333334	0.200166666666668	1.64016666666667	2.37483333333333	3.2615	0.0300000000000011	3.82683333333333	2.9625	3.36316666666667	1.34833333333333	2.89033333333333	1.0865	1.279	0.0481666666666669	0.579833333333333	-1.16066666666667	3.57683333333333	1.21333333333333	-0.328666666666667	0.789166666666667	0.557333333333332	0.583666666666666	2.34983333333333	1.955	1.426	1.36983333333333	-0.332166666666666	2.35566666666666	2.47633333333333	1.877	2.018	3.49	2.90283333333333	2.30833333333334	-2.3155	2.956	2.575	2.824
000518_hsa-miR-215_A	3.14466666666667	4.013	3.548	4.86183333333333	4.73308822188003	3.10033333333334	5.3045601560603	4.745	3.5875	4.37033333333333	5.13366666666667	5.68983333333333	2.82716666666667	4.65316666666666	4.08483333333333	6.0825	2.378	3.48783333333333	4.0885	5.21716666666667	0.570893489393633	0.131333333333334	1.8335	2.321	2.16916666666667	0.794833333333333	1.27033333333333	4.82183333333333	4.07633333333333	5.03509032864013	4.07516666666667	3.35233333333333	3.16666666666666	1.05783333333333	2.606	3.343	4.42159032864013	1.58383333333333	3.52466666666666	3.57033333333333	3.485	3.172	6.216	3.64283333333334	2.89709032864014	2.2385	4.595	3.871	3.025
000524_hsa-miR-221_A	0.0416666666666679	-0.0210000000000008	0.737000000000002	0.74883333333333	3.82663373948263	-0.401666666666667	1.062	1.05	0.570499999999999	0.811333333333334	0.996666666666666	0.983833333333333	-0.0208333333333321	0.467166666666664	1.22483333333333	1.0925	1.474	0.852833333333333	0.336500000000001	0.448166666666665	-1.95467728985167	1.26933333333334	0.595500000000001	-0.346	0.540166666666668	1.95283333333333	2.28133333333333	-0.0551666666666684	0.125333333333334	0.879333333333335	0.971166666666669	0.304333333333332	1.93166666666666	2.22183333333333	1.413	1.57	1.24252227363113	1.83883333333333	0.309666666666665	0.169333333333331	-0.420999999999999	0.0339999999999989	-0.00799999999999912	0.474833333333336	-0.291666666666664	0.625499999999999	0.0719999999999992	0.0819999999999972	-1.2483110597022
000528_hsa-miR-301_A	4.33566666666667	4.608	4.868	5.09483333333333	4.61333333333333	4.60533333333333	5.535	5.459	5.3695	5.22633333333333	4.62466666666667	5.05883333333333	3.78616666666667	4.43916666666667	4.08283333333333	4.3855	5.652	3.73083333333333	5.1425	4.82416666666667	1.88568326600463	3.46833333333333	5.3975	-0.0747198408597001	3.91716666666667	4.96883333333334	3.69233333333333	4.27183333333333	4.43733333333333	4.58933333333333	4.88616666666667	4.34533333333333	4.50066666666666	5.16983333333333	5.239	4.747	6.70483333333333	3.42783333333334	4.73466666666667	4.89333333333333	4.127	4.387	4.61	4.91183333333333	3.08033333333334	4.0675	3.747	4.713	2.4137733217339
000539_hsa-miR-324-5p_A	5.85866666666667	5.876	7.879	6.94183333333333	5.75033333333333	6.36933333333333	6.88	6.671	8.2085	6.94333333333334	5.66666666666667	5.96083333333333	5.91416666666667	5.38316666666666	5.34283333333333	5.8005	6.491	4.84011299384823	3.3207796605149	5.34316666666667	3.31033333333333	0.897383999908236	4.8765	2.4979916624743	5.93716666666667	7.16683333333334	7.60533333333333	6.05883333333333	5.45733333333333	6.28733333333333	5.99216666666667	6.23933333333333	7.50866666666666	5.33383333333333	7.077	8.864	6.20083333333333	4.40611299384824	5.91066666666666	5.64633333333333	5.697	6.206	5.478	6.39183333333333	5.97033333333334	6.1855	6.618	4.596	3.4772796605149
000543_hsa-miR-328_A	2.38766666666667	2.454	2.974	2.32883333333333	2.14333333333333	2.57433333333334	2.528	2.469	1.8345	2.32033333333333	2.06666666666667	2.35183333333334	2.68116666666667	2.26916666666667	2.54283333333333	2.2445	2.709	2.31283333333333	1.5705	1.46216666666667	1.79533333333333	3.33833333333333	1.7705	1.788	2.43216666666667	2.94783333333334	3.89233333333333	1.84383333333333	2.45333333333333	3.30833333333333	2.47716666666667	2.25233333333333	3.05066666666666	3.05383333333333	2.15	2.042	2.64083333333333	3.59583333333333	1.84666666666666	2.04333333333333	1.669	2.166	2.127	2.33183333333334	1.26620305192113	1.6715	1.754	2.324	1.908
000545_hsa-miR-331_A	2.61466666666667	2.864	3.67	3.20483333333333	2.87633333333333	3.26733333333333	3.079	2.995	3.2205	3.14033333333333	2.84366666666667	2.59583333333333	2.09316666666667	2.73416666666667	2.53683333333333	2.3545	2.744	3.35083333333333	2.9735	2.62916666666667	3.42433333333333	2.58233333333333	3.4265	3.016	2.66416666666667	3.38883333333333	2.85633333333333	2.87383333333333	2.65933333333333	2.21433333333333	2.48516666666667	2.45833333333333	2.57466666666667	3.84783333333333	3.12	3.014	3.48683333333333	4.16683333333333	3.27666666666666	3.55933333333333	3.368	3.651	3.253	3.04483333333334	3.57233333333334	2.9365	3.09	3.183	2.161
000546_hsa-miR-335_A	3.40966666666667	3.512	4.116	4.18883333333333	3.60433333333333	3.34933333333333	4.657	4.888	4.6235	4.10933333333333	3.47866666666667	3.48183333333333	3.39416666666667	4.06216666666667	4.62083333333333	4.1945	4.978	6.74383333333333	3.8015	3.98716666666667	3.63733333333333	-0.495106396807063	3.2785	0.628396953308499	3.64916666666667	4.87583333333334	5.81933333333333	3.84383333333333	3.53133333333333	4.13933333333333	4.72316666666667	3.30033333333333	3.88466666666666	6.13583333333333	4.161	4.272	4.41383333333333	6.55283333333334	3.42466666666667	6.02147667064343	2.467	3.109	2.848	4.24683333333333	4.93533333333334	-0.950500000000002	4.432	3.1871433373101	4.258
000554_hsa-miR-361_A	6.24866666666667	5.97	7.824	6.92983333333333	7.40633333333333	6.33533333333333	7.019	8.621	7.5695	6.83533333333333	7.72866666666667	6.92483333333334	6.14516666666667	5.65316666666666	6.86783333333333	6.3455	5.413	6.03483333333333	3.2471833139247	5.98816666666667	2.74760784462653	3.00833333333334	3.7885	2.276134208106	6.17316666666667	6.61183333333333	7.41546754143933	6.04083333333333	5.88533333333334	5.93533333333333	6.03116666666667	6.20433333333333	6.63266666666667	3.73410784462653	6.372	6.971	5.89451664725803	4.25983333333333	6.45166666666666	6.49733333333333	5.027	5.449	6.341	6.79083333333334	4.37001664725804	4.9065	5.0426833139247	4.0006833139247	5.64
000563_hsa-miR-374_A	0.735666666666667	0.692	2.406	1.36283333333333	0.852333333333334	0.996333333333332	1.933	1.969	2.2425	1.64133333333333	0.947666666666667	0.695833333333333	-0.0198333333333309	0.660166666666665	1.28683333333333	1.1665	1.527	2.07483333333333	2.8275	2.73116666666667	2.36333333333333	2.47033333333334	1.0935	3.618	0.44616666666667	1.47383333333334	-0.257666666666665	1.70183333333333	0.894333333333336	0.965333333333334	0.958166666666667	0.788333333333334	1.61366666666666	3.02983333333333	1.375	1.223	2.59283333333333	2.23483333333333	2.44366666666667	2.21133333333333	1.594	1.728	1.38	1.61583333333333	2.08633333333334	2.2435	2.827	2.626	3.185
000564_hsa-miR-375_A	6.64166666666667	6.755	7.297	9.62083333333333	5.48333333333333	7.17533333333333	8.993	8.214	8.8225	7.69733333333333	9.12166666666667	8.87583333333333	6.97016666666667	6.90716666666667	5.24283333333333	6.8435	3.162	4.94506345772913	2.7715	4.98716666666667	3.45067862869913	1.60667862869914	3.8575	2.115	5.97516666666667	5.30183333333333	7.65033333333333	9.27183333333333	6.76433333333333	5.22133333333333	6.59616666666667	6.34933333333333	4.81566666666667	3.71083333333333	5.994	5.81	6.07306345772913	3.87883333333333	8.66466666666667	7.01356345772913	6.982	6.3	9.355	6.16583333333334	6.68533333333334	4.9167301243958	5.2212301243958	5.88	1.865
000565_hsa-miR-376a_A	4.12566666666667	4.181	4.656	4.70783333333333	24.7650523303335	2.96633333333333	3.861	4.07	6.6335	6.54333333333333	5.72866666666667	5.80583333333333	2.97816666666667	3.54016666666666	4.51183333333333	4.9275	3.883	2.77783333333333	5.1745	4.98116666666667	2.86509307508743	3.43033333333333	2.3115	19.2857189970002	23.9888856636669	4.38383333333334	24.4250523303335	2.93983333333333	2.99133333333333	3.82433333333334	3.11216666666667	7.40866471626333	-2.97733333333333	5.59883333333333	6.607	24.8377189970002	4.72016471626333	3.76483333333334	5.73366666666666	5.53233333333333	3.688	3.2	3.783	4.63383333333334	2.71633333333333	2.1315	2.07	3.674	5.667
000580_hsa-miR-20a_A	-2.68133333333333	-1.426	-1.817	-1.34416666666667	-2.97366666666667	-2.18266666666667	-0.893999999999998	-0.744	-1.8225	-1.05566666666667	-1.72133333333333	-1.69816666666667	-2.80483333333333	-2.09683333333334	-2.08816666666667	-1.3165	-3.15	-1.08516666666667	-1.0745	-1.08383333333333	-2.79766666666667	-2.85066666666667	-3.5415	-1.128	-2.59783333333333	-2.78016666666667	-3.72666666666667	-1.04316666666667	-2.39666666666666	-3.10666666666667	-2.31783333333333	-2.42966666666667	-2.66033333333333	-2.70716666666667	-2.105	-2.154	-2.01416666666667	-2.86316666666666	-1.53833333333333	-1.82166666666667	-3.106	-2.977	-2.132	-2.23916666666667	-1.98266666666666	-7.1465	-1.349	-2.028	-0.956
000602_hsa-miR-30b_A	-0.0453333333333319	-0.710000000000001	0.990000000000002	0.378833333333333	0.456333333333333	-0.997666666666667	0.0990000000000002	0.254000000000001	0.2165	-0.106666666666666	-0.196333333333332	-0.0201666666666647	-0.775833333333331	-1.04483333333333	-0.615166666666667	-0.6875	-0.314	-1.23916666666667	-2.6775536038395	-0.453833333333332	-0.671666666666667	-0.915666666666667	-0.459499999999998	-0.635999999999999	0.0491666666666681	-1.03216666666667	0.289333333333332	3.28177972949383	-0.540666666666667	-0.537666666666667	-0.650833333333331	-0.429666666666666	-0.247333333333337	0.735833333333332	0.381	0.901	-0.445166666666669	-0.871166666666667	-0.473333333333336	-0.901666666666667	0.0160000000000018	0.0120000000000005	0.0869999999999997	-0.369166666666665	-0.880666666666663	-0.5365	-0.907	-1.202	0.199000000000002
001014_hsa-miR-20b_A	2.29766666666667	3.248	3.942	3.65283333333333	1.65233333333333	2.93733333333333	5.45	5.545	3.0035	4.95333333333333	3.75766666666667	4.50583333333334	3.33516666666667	3.04116666666667	4.13783333333333	3.6015	3.016	4.43683333333333	1.7323072620725	4.51216666666667	0.367641538917834	0.472333333333335	0.290500000000002	2.381	3.23816666666667	1.95183333333333	0.426333333333332	3.76683333333333	4.23633333333333	2.53633333333334	3.50516666666667	3.36433333333333	2.58966666666667	3.21583333333333	2.41	2.393	4.37964059540583	2.51383333333333	3.85766666666667	3.60533333333333	1.801	1.774	3.875	2.78383333333333	2.85514059540584	3.0825	2.989	2.754	1.8888072620725
001090_mmu-miR-93_A	0.861666666666668	1.97	1.909	2.69383333333333	1.03933333333333	1.00733333333334	2.753	2.235	2.5295	2.88033333333333	2.53866666666667	3.07683333333333	1.19516666666667	1.90716666666667	1.98183333333333	2.9945	0.925999999999998	2.10783333333333	1.8495	2.52616666666667	0.961333333333332	-0.740666666666666	-0.2395	3.358	1.60816666666667	0.0178333333333356	0.245333333333335	2.45883333333333	1.63833333333334	0.289333333333335	1.79216666666667	1.49733333333333	1.55366666666666	1.15083333333333	1.791	1.812	2.28027883615193	0.749833333333335	1.63566666666667	1.95733333333333	1.015	1.55	2.344	2.44583333333334	0.755778836151936	1.5235	2.245	1.957	-0.210554497181398
001097_hsa-miR-146b_A	2.71166666666667	2.456	2.752	2.66083333333333	2.46433333333333	1.89533333333333	2.081	2.264	1.8475	2.23533333333333	2.55766666666667	2.75283333333334	2.36016666666667	2.59116666666667	3.11283333333333	2.9525	2.876	0.537833333333332	3.0765	1.94916666666667	0.361333333333334	0.828333333333337	1.2955	-1.286	2.50116666666667	2.12283333333334	2.51833333333333	2.45383333333333	2.98833333333333	2.84133333333333	2.95016666666667	3.15433333333333	2.79266666666667	0.955833333333331	1.984	1.987	2.64583333333333	2.98483333333333	2.47366666666667	2.62133333333333	1.997	2.073	2.715	2.05783333333333	-0.542666666666666	0.3825	0.302	0.649999999999999	2.977
001141_mmu-miR-451_A	-2.86633333333333	-1.384	0.0200000000000031	1.47283333333333	-3.19166666666667	-1.70466666666667	0.452999999999999	-0.428000000000001	0.479499999999998	0.625333333333334	-0.189333333333334	0.0438333333333354	-2.29783333333333	-0.796833333333336	-2.09016666666667	1.3175	-3.783	-0.701166666666669	-0.00649999999999906	1.27516666666667	-3.90166666666667	-4.83966666666667	-5.2315	-0.916	-2.65883333333333	-3.91816666666666	-3.45366666666667	0.738833333333332	-1.59966666666666	-3.73566666666667	-1.99483333333333	-2.29766666666667	-2.35633333333334	-2.02316666666667	-0.102	-0.678999999999998	-1.50016666666667	-2.90616666666667	-1.37933333333334	-0.542666666666669	-2.823	-1.019	1.262	0.00983333333333647	-0.922666666666665	-4.7745	0.626999999999999	-1.358	-0.25
001187_mmu-miR-140_A	3.78366666666667	4.199	2.67	2.80583333333333	3.16133333333333	3.50833333333333	2.799	2.692	2.7815	2.75833333333333	2.71566666666667	3.00683333333333	3.48516666666667	4.02916666666667	4.06783333333333	4.0525	4.566	3.21383333333333	7.2385	4.52516666666667	-0.579846102585766	-0.601666666666667	-0.0946794359190974	4.119	3.18216666666667	2.93583333333333	2.76533333333333	3.65583333333333	3.85733333333333	3.88033333333333	4.34516666666667	4.01733333333333	3.91466666666667	2.08183333333333	1.487	2.981	5.04481312654253	4.25083333333333	3.40966666666667	3.59533333333333	1.936	1.901	2.4	2.39883333333334	3.52031312654254	3.5215	2.965	3.356	7.177
001274_hsa-miR-410_A	6.07066666666667	5.654	7.058	6.49183333333333	4.62333333333333	4.44633333333334	5.272	5.703	7.8055	8.92133333333333	7.25366666666667	6.76383333333333	4.57116666666667	5.26716666666666	6.23683333333333	6.2445	6.696	5.09683333333333	3.540892698948	6.75016666666667	2.85079218835743	1.00679218835743	4.6875	1.6661954789312	5.05016666666667	5.88822603228133	7.25433333333334	4.94083333333333	4.06733333333333	5.56233333333333	4.95716666666667	4.23133333333333	8.44166666666666	3.83729218835743	7.904	6.635	7.28783333333333	4.62622603228133	8.32766666666667	6.54433333333333	4.355	5.83	4.894	6.49883333333333	5.86333333333334	8.7415	6.85	4.294392698948	3.697392698948
001285_hsa-miR-487b_A	7.48866666666667	6.644	6.999	6.88783333333333	6.99433333333333	5.90433333333333	6.121	6.48	9.5045	9.39433333333333	9.72666666666667	10.2518333333333	6.25316666666667	6.39116666666667	8.69883333333333	7.5245	8.897	6.43083333333333	4.5390668413018	8.13716666666667	6.76833333333333	4.99033333333334	6.9645	4.200619185699	6.91916666666667	6.88640017463513	9.74933333333333	5.39283333333333	6.53933333333334	6.80933333333333	6.12716666666667	5.65633333333333	8.12623350796846	5.69452650620743	8.524	10.699	8.97983333333333	7.36583333333333	8.17566666666666	8.73233333333333	6.513	6.808	7.061	8.27783333333333	4.26233333333333	5.2935	5.803	5.222	4.6955668413018
001286_hsa-miR-539_A	8.25766666666667	8.366	9.06	8.41783333333333	9.43087765621833	6.60233333333333	6.253	6.389	9.7425	8.09433333333333	8.29766666666667	9.24483333333333	5.97816666666667	6.72016666666666	7.69283333333333	7.3625	11.388	4.70683333333333	4.7501423849269	8.65016666666667	2.74133333333333	1.84683971507964	4.1760063817463	1.875	7.70716666666667	10.6918333333333	9.90033333333333	6.17983333333333	6.51733333333333	7.73033333333333	7.09916666666667	7.20633333333333	8.33730905159356	4.67733971507963	10.231	8.246	8.39683333333333	5.83547571826023	8.62966666666667	8.77433333333333	6.617	5.946	6.366	6.46583333333334	5.42433333333334	3.2275	5.179	5.5036423849269	6.644
001319_mmu-miR-374-5p_A	1.51866666666667	0.93	2.677	2.35883333333333	2.37833333333333	1.09433333333333	3.279	2.514	2.7135	2.48533333333333	2.03966666666667	1.93983333333333	1.29516666666667	1.48316666666667	1.85883333333333	1.0655	1.494682224865	0.957833333333333	-0.407817775135001	1.56016666666667	3.65433333333333	2.89033333333333	3.3665	0.709	2.31816666666667	1.93951555819833	2.59533333333333	1.23983333333333	1.56133333333333	2.85301555819833	1.63716666666667	1.57433333333333	1.26366666666667	2.91983333333333	1.935	2.618	2.18083333333333	0.677515558198333	1.88766666666666	2.25133333333333	3.564	3.667	2.79	2.56583333333333	0.700333333333337	1.1085	1.26	0.866999999999997	2.512
001338_rno-miR-7#_B	4.20866666666667	5.194	4.088	5.07283333333333	5.68682321057073	4.20533333333333	4.218	5.08	4.4835	4.51133333333333	5.22666666666667	4.59883333333334	4.05816666666667	4.52216666666666	4.32883333333333	5.0545	5.783	2.18683333333333	3.7715	4.00616666666667	3.14233333333333	0.479333333333336	4.3985	2.83	3.52816666666667	3.86983333333334	3.70433333333333	4.32583333333333	4.57533333333333	4.65733333333333	4.22216666666667	5.05433333333333	4.53866666666666	3.04983333333333	4.421	3.847	3.74983333333333	3.32383333333333	3.50266666666667	4.11133333333333	2.99	4.082	4.589	4.25383333333334	2.93833333333334	2.4455	2.037	2.497	1.5120280053501
001518_hsa-miR-532_A	3.73466666666667	5.346	3.926	4.67183333333333	3.76233333333333	4.31633333333333	5.062	4.264	3.9055	4.25433333333334	5.08266666666667	5.11383333333334	4.20416666666667	5.37616666666667	5.72483333333333	6.8325	3.65	4.39583333333333	4.3995	6.23616666666667	2.97833333333333	0.985333333333337	1.3185	1.858	3.99516666666667	3.72783333333334	3.03133333333333	5.91383333333333	5.30333333333333	3.82933333333333	4.75616666666667	4.65533333333333	5.11466666666666	1.35183333333333	3.639	3.986	4.57783333333333	4.17483333333334	4.74666666666667	5.13333333333333	3.474	3.292	4.593	3.84883333333334	4.78133333333334	0.1005	4.3037239141979	4.029	5.063
001663_mmu-miR-495_A	6.14366666666667	5.395	5.291	5.55083333333333	3.82233333333333	2.76533333333333	5.05	4.816	7.2925	7.90733333333333	6.19666666666667	6.88583333333333	3.82516666666667	4.12416666666666	6.27683333333333	5.7805	6.134	4.07115101261873	2.5518176792854	6.45416666666667	2.97233333333333	0.660771346072636	3.7195	1.104	4.73316666666667	4.83883333333333	6.85433333333333	3.43483333333333	3.83233333333333	5.81265101261873	4.26116666666667	4.21733333333333	7.49666666666667	8.26583333333333	7.041	7.306	6.48183333333333	3.63715101261873	7.07566666666667	6.31633333333333	3.86	4.227	4.479	4.76783333333334	2.79933333333334	0.551500000000001	4.021	3.105	5.785
001984_hsa-miR-590-5p_A	2.36766666666667	2.958	3.061	3.76483333333333	2.22533333333333	3.65733333333333	3.732	4.082	3.6905	3.77433333333333	3.55966666666667	3.38883333333333	2.55816666666667	3.79316666666666	3.95383333333333	4.3565	3.018	6.76683333333333	2.6715	4.98116666666667	3.31033333333333	3.76333333333334	2.8505	2.363	2.43916666666667	2.16283333333334	2.20633333333333	4.00283333333333	3.23033333333333	2.59933333333333	3.30916666666667	2.26033333333333	2.85666666666667	2.21683333333333	3.436	2.762	3.29683333333333	2.91583333333334	3.81766666666666	3.46533333333333	3.704	3.558	3.762	3.77683333333334	3.50633333333333	3.5775	4.805	5.294	4.773
001986_hsa-miR-766_B	3.78766666666667	3.943	4.158	3.90983333333333	3.69333333333333	3.36533333333333	3.848	3.979	3.0185	3.97233333333334	4.22566666666667	3.65383333333333	2.82516666666667	3.28016666666667	3.72783333333333	3.4935	4.622	1.99683333333333	1.3115	2.38316666666667	2.89833333333333	4.36233333333334	6.9395	3.908	4.37216666666667	4.26383333333333	5.44433333333333	2.86983333333333	3.15233333333333	3.35733333333333	3.90016666666667	4.12133333333333	4.37766666666666	4.48083333333333	3.097	3.926	3.66583333333333	5.09983333333333	4.11966666666666	2.98633333333333	3.766	4.132	4.203	3.53783333333334	2.53433333333334	2.0445	1.793	2.308	5.022
002098_hsa-miR-223#_B	6.21666666666667	5.961	5.093	6.08683333333333	6.51633333333333	6.10933333333333	5.917	6.352	4.6585	5.90633333333333	6.23766666666667	6.43383333333333	5.25316666666667	6.23816666666666	6.14383333333333	6.5175	5.385	6.44783333333333	2.8135	4.99316666666667	3.30833333333333	2.43733333333333	2.4482234096801	1.5675112352189	6.50316666666667	4.20283333333333	6.50133333333333	5.78083333333333	5.90833333333333	6.65133333333333	7.06816666666667	7.32733333333333	5.62966666666667	4.33083333333333	5.693	5.557	5.67083333333333	4.83183333333334	5.19566666666666	4.62333333333333	5.296	5.39	6.531	5.08383333333333	5.03333333333333	4.4165	5.289	6.358	3.0613937700425
002112_hsa-miR-29a_A	5.14366666666667	4.888	4.985	4.35183333333333	4.19033333333334	3.46133333333333	4.948	4.891	5.0835	4.25233333333333	5.62566666666667	7.80906985777403	4.81416666666667	4.29516666666667	4.15683333333333	5.1275	3.592	5.19083333333333	7.2385	4.95516666666667	3.12733333333333	1.51733333333334	2.0127365244407	1.765	3.60816666666667	3.30083333333333	3.77533333333333	5.51183333333333	4.90333333333334	4.14633333333333	5.18816666666667	8.07366127216283	4.35266666666666	3.75883333333333	4.475	4.778	3.62083333333333	3.35683333333333	4.26266666666666	4.25133333333333	3.011	4.346	4.804	4.88883333333333	3.55833333333334	4.1745	3.594	4.787	5.903
002122_hsa-miR-376c_A	4.29666666666667	3.756	3.189	3.69583333333333	2.66733333333333	3.33833333333333	3.006	2.897	6.1115	5.99733333333333	5.64166666666667	5.45183333333333	3.20016666666667	3.26516666666667	4.33783333333333	3.9555	4.725	2.61483333333333	8.4665	4.93616666666667	2.37233333333333	3.36933333333333	2.3745	1.15	3.18916666666667	4.96583333333334	4.27133333333333	2.50983333333333	2.83433333333333	3.54633333333333	3.29116666666667	2.33633333333333	4.40966666666666	5.99683333333333	5.208	4.721	4.67783333333333	5.80983333333333	4.44766666666667	5.17333333333333	3.058	2.307	2.992	3.17083333333333	2.06733333333334	2.5875	1.947	2.63	5.834
002139_hsa-miR-93#_B	6.26166666666667	7.128	6.18	7.60883333333333	6.50033333333333	6.85920903585663	7.389	7.624	6.0525	7.69733333333333	8.12966666666667	7.84083333333333	6.08516666666667	8.32916666666667	7.37083333333333	7.1505	6.238	3.22183333333333	5.7875	6.96416666666667	6.09533333333333	1.34257282889864	4.5815	1.1640399766119	5.99516666666667	4.38483333333334	5.36033333333333	6.79283333333333	6.07033333333333	5.75333333333333	5.67316666666667	7.70533333333333	5.55766666666667	5.39883333333333	5.739	5.829	8.15983333333333	4.37570903585663	6.29866666666667	6.77133333333333	5.005	6.614	8.552	7.21383333333333	5.48633333333333	3.7215	3.996	5.469	3.4468757025233
002148_hsa-miR-144#_B	5.95666666666667	6.594	7.804	9.49383333333333	8.18541138233393	6.87333333333333	6.683	6.456	6.2705	6.76933333333333	6.29466666666667	6.94883333333333	5.53716666666667	6.93716666666667	6.24083333333333	8.1645	5.489	7.60283333333333	4.6835408026529	8.71416666666667	4.84933333333333	2.30933333333333	6.0445	2.7060780490006	6.90116666666667	5.35983333333333	4.56133333333333	8.38883333333333	6.38333333333333	4.97633333333333	6.13716666666667	6.13333333333333	6.28066666666667	6.15183333333333	6.9	8.749	6.68683333333333	5.77283333333333	7.54766666666666	7.71233333333333	5.815	6.166	7.423	6.79483333333334	5.80637413598624	6.9395	6.891	6.942	4.8400408026529
002161_hsa-miR-324-3p_A	5.06366666666667	5.266	5.345	6.27683333333333	3.85333333333333	5.03933333333334	5.256	7.013	5.6285	6.78733333333333	6.77066666666667	6.65683333333333	5.13316666666667	6.60716666666666	6.01983333333333	6.8295	4.403	4.19983333333333	3.1030131487911	6.84416666666667	6.05033333333333	3.87933333333334	6.7765	0.5301175406039	5.52416666666667	3.43283333333333	4.17833333333333	5.78483333333333	5.12333333333333	3.96333333333333	5.28616666666667	5.34733333333333	5.30066666666666	4.44183333333333	5.917	6.189	5.75034648212443	3.11683333333334	4.92066666666667	5.66833333333333	5.733	6.671	6.115	6.23383333333334	5.68233333333334	5.7275	5.447	3.8565131487911	5.321
002169_hsa-miR-106a_A	-2.71333333333333	-1.98	-2.075	-1.92316666666667	-2.88966666666667	-2.28266666666667	-1.923	-1.786	-2.2435	-1.86366666666667	-1.70533333333333	-1.73016666666667	-2.93883333333333	-2.16183333333333	-2.57716666666667	-1.9605	-3.235	-2.56516666666667	-2.1575	-2.40683333333333	-2.54466666666667	-2.16366666666666	-3.1245	-2.062	-2.11483333333333	-3.40616666666666	-3.62366666666667	-1.77316666666667	-2.34966666666666	-3.24466666666667	-2.17983333333333	-2.48466666666667	-2.72633333333334	-2.96116666666667	-2.532	-2.538	-2.39616666666667	-3.12416666666667	-2.28633333333334	-2.39566666666667	-2.634	-2.485	-1.879	-2.15216666666667	-2.87066666666666	-2.7285	-2.402	-2.47	-2.044
002184_hsa-miR-339-3p_A	7.32766666666667	7.027	5.163	6.06383333333333	6.62133333333333	6.91933333333333	5.636	5.196	5.9425	5.99933333333333	6.14366666666667	6.90083333333333	6.51616666666667	6.87616666666667	8.41183333333333	7.3715	10.377	7.01583333333333	5.1617669001752	6.81216666666667	6.15533333333333	1.51991939029924	3.8490860569659	4.087	6.05216666666667	7.70883333333333	8.82733333333333	6.06983333333333	7.08233333333333	7.38933333333333	7.68316666666667	6.83533333333333	6.64766666666667	5.66683333333333	5.578	5.724	6.77183333333333	10.2608333333333	6.51666666666667	6.66633333333333	6.478	7.034	6.601	6.78383333333333	5.56933333333334	-0.549500000000002	4.508	6.89	12.539
002186_hsa-miR-345_A	8.22866666666667	6.488	6.407	6.24183333333333	6.34933333333333	6.17633333333333	5.849	6.596	5.6155	6.18333333333333	7.25266666666667	7.35483333333334	8.01616666666667	8.12016666666667	7.44583333333333	8.0615	10.203	8.51083333333333	8.4025	8.45516666666667	3.13618759297093	5.51933333333334	4.7615	2.7558723340995	6.83716666666667	7.06183333333334	7.32633333333333	7.09483333333333	7.80333333333333	8.17633333333333	9.05416666666667	8.36033333333333	7.88766666666666	6.78883333333333	5.58	6.884	8.44681981986053	7.19083333333333	7.14166666666667	8.09033333333333	4.871	4.239	6.289	5.83983333333333	6.92231981986054	6.0435	5.105	4.996	9.623
002187_hsa-miR-942_B	4.23866666666667	6.061	5.566	5.56883333333333	22.4604969435234	4.33833333333333	5.867	5.058	4.3955	5.06933333333333	6.04666666666667	5.83483333333333	4.16716666666667	4.67916666666666	5.22683333333333	6.1465	6.049	4.58483333333333	2.5921207473205	4.71116666666667	4.63833333333333	4.48133333333334	5.7055	16.9811636101901	21.6843302768568	3.76183333333334	22.1204969435234	5.67083333333333	4.46533333333333	3.38433333333333	4.27316666666667	5.41033333333333	5.20966666666666	3.31183333333333	4.648	22.5331636101901	5.50583333333333	2.57983333333333	5.27866666666667	5.49933333333333	4.489	4.807	5.804	5.40783333333334	4.35633333333334	4.2125	4.628	5.896	2.7486207473205
002216_hsa-miR-128a_A	6.60866666666667	6.97	8.256	7.08983333333333	5.81633333333333	5.38433333333333	7.426	7.547	8.1405	7.14633333333333	6.98366666666667	7.39083333333333	5.58916666666667	6.14116666666667	6.57883333333333	7.6795	8.334	5.76472026044613	4.2453869271128	8.04816666666667	3.67074377006103	4.25933333333333	5.3145	4.159	6.86616666666667	8.55183333333333	6.38133333333333	6.42383333333333	6.38633333333333	7.69933333333334	7.13816666666667	7.04833333333333	8.44766666666666	7.93383333333333	7.317	6.921	6.89272026044613	5.20883333333333	6.36266666666667	6.13033333333333	5.006	6.116	6.542	7.41883333333334	5.36822026044614	6.1685	6.421	6.423	6.881
002228_hsa-miR-126_A	-1.73333333333333	-2.128	-2.292	-2.56016666666667	-1.34466666666667	-2.30866666666667	-2.833	-2.405	-2.8045	-2.60366666666667	-2.37933333333333	-2.11616666666667	-2.59883333333333	-2.29983333333334	-1.79716666666667	-2.1815	-1.247	-2.55316666666667	-0.4895	-1.79783333333333	-4.93963032271587	-1.40666666666667	-1.9735	-2.728	-1.33383333333333	-0.988166666666665	-1.41466666666667	-2.23416666666667	-2.42266666666666	-1.62166666666667	-1.79483333333333	-2.11066666666667	-1.67733333333334	-2.73316666666667	-2.355	-2.204	-1.02509628782697	-1.32416666666667	-2.05133333333334	-2.25866666666667	-1.816	-2.163	-2.054	-2.29716666666667	-2.66466666666667	-1.9455	-2.228	-2.142	-0.867000000000001
002245_hsa-miR-122_A	3.25266666666667	3.755	2.719	5.16183333333333	3.34933333333333	2.94233333333333	2.257	3.537	4.3995	4.85233333333333	4.21066666666667	4.39083333333333	3.32516666666667	4.58516666666667	3.50483333333333	4.7525	1.577	3.82483333333333	4.4505	6.04216666666667	0.038784418442134	0.450333333333337	0.7425	0.641999999999999	1.07716666666667	0.605833333333333	1.77933333333333	2.56883333333333	3.63033333333333	3.82433333333334	4.02416666666667	3.36233333333333	2.19166666666666	-0.449166666666667	1.808	2.842	3.78749550672783	0.620833333333334	2.95466666666666	2.88333333333333	2.948	3.802	5.63	4.41583333333334	5.73433333333334	3.5295	6.248	4.677	-0.821999999999999
002246_hsa-miR-133a_A	6.01666666666667	5.5	5.188	4.61083333333333	3.68833333333333	4.28533333333333	3.527	4.037	3.4545	3.93733333333333	4.54066666666667	4.95883333333333	5.19416666666667	5.65716666666667	6.10883333333333	6.1035	5.429	4.50983333333333	5.7435	5.45616666666667	1.12851801901423	4.21733333333334	3.6485	1.032	5.65216666666667	7.91483333333333	5.48633333333333	5.01383333333333	5.94633333333334	6.17733333333333	6.41916666666667	7.82533333333333	5.84166666666667	3.45483333333333	5.167	4.859	5.23302035307963	3.63083333333334	3.96366666666666	5.21333333333333	4.997	4.935	5.37	3.63483333333334	3.09733333333334	3.9505	2.69	3.475	4.184
002249_hsa-miR-143_A	7.47666666666667	6.542	6.138	6.82583333333333	7.83933333333333	4.67833333333333	6.702	6.145	6.6195	6.05133333333333	5.75266666666667	5.61283333333333	5.27216666666667	5.47516666666667	6.27983333333333	6.6035	6.058	5.25778146579263	3.7384481324593	6.63016666666667	2.23881859535213	1.07833333333334	1.8425	3.874	7.59816666666667	6.68183333333333	5.80533333333333	5.86483333333333	6.79533333333334	6.37733333333333	6.23416666666667	6.28333333333333	5.90666666666667	3.41683333333333	5.416	6.821	6.38578146579263	5.30883333333334	5.95566666666667	6.12033333333333	5.995	8.156	6.528	6.60783333333334	6.35633333333334	5.2294481324593	5.5339481324593	5.819	5.026
002258_hsa-miR-340_A	4.64466666666667	5.136	7.3991242280611	5.33283333333333	4.62233333333333	4.93133333333333	6.28	5.572	6.5675	5.95933333333333	5.37866666666667	5.59683333333333	5.18516666666667	5.60516666666667	5.75883333333333	5.1645	6.001	4.69683333333333	9.4075	6.94116666666667	3.65861287272723	5.04933333333334	6.7965	2.926	6.61316666666667	6.54283333333333	6.96333333333333	5.16783333333333	4.51433333333333	5.22833333333334	6.23216666666667	5.77233333333333	7.64666666666666	10.3558333333333	6.355	5.828	6.87195756139443	6.14483333333333	5.06666666666667	4.81233333333333	4.503	5.365	4.527	6.95283333333333	6.07433333333334	6.2355	4.959	6.592	7.321
002259_hsa-miR-340#_B	6.29466666666667	6.751	6.463	6.96783333333333	8.18633333333333	6.20033333333333	6.258	6.062	6.7195	5.49333333333333	6.20366666666667	6.14883333333333	5.31516666666667	6.13816666666667	6.47483333333333	5.7275	6.968	5.26783333333333	5.3755	6.17716666666667	2.65569028220753	4.60133333333334	3.1408569488742	3.437553783303	8.14072044996967	7.37083333333333	8.40833333333333	5.81483333333333	5.88433333333333	6.22333333333333	7.15516666666667	7.07533333333333	8.43466666666666	3.64219028220753	6.765	7.038	8.50283333333333	5.01118416347493	6.29966666666667	6.95333333333333	6.228	6.319	6.538	6.78183333333333	5.53633333333334	6.4225	5.736	7.068	4.0823508301416
002276_hsa-miR-222_A	1.61266666666667	1.652	0.34	1.52583333333333	0.788333333333334	1.04133333333333	1.631	1.19	0.611499999999999	1.47833333333333	1.46766666666667	1.60883333333333	1.31816666666667	2.22916666666666	2.60283333333333	2.3515	2.094	0.35083333333333	3.7855	0.824166666666667	-2.00282137813237	-0.531666666666666	0.8185	-1.582	0.823166666666669	1.61283333333333	1.01633333333333	1.33183333333333	1.80033333333333	2.01333333333334	3.00316666666667	2.35433333333333	2.42766666666666	0.0718333333333305	1	0.783000000000001	2.14176869357653	2.48283333333334	2.55766666666667	2.58933333333333	0.826000000000001	0.469000000000001	1.543	0.832833333333333	-0.700666666666663	-0.142500000000002	-0.254000000000001	0.366999999999997	3.547
002277_hsa-miR-320_A	-0.539333333333332	-0.0109999999999992	-0.158999999999999	0.406833333333331	-1.13666666666667	0.065333333333335	-0.0329999999999977	0.222000000000001	-0.811500000000002	-0.221666666666668	0.647666666666666	0.848833333333335	-0.0238333333333323	0.143166666666666	-0.286166666666666	0.200500000000002	-1.313	0.793833333333332	-2.0185	-1.15583333333333	-1.35566666666667	-2.21166666666667	-1.2315	-0.654	-0.849833333333333	-0.228459496923264	-1.03666666666667	0.120833333333334	0.138333333333335	-1.13966666666667	-0.327833333333334	-0.512666666666668	1.01137383641007	-1.88716666666667	-0.798000000000002	-0.716000000000001	-1.03216666666667	-1.99916666666667	-0.961333333333336	-0.671666666666667	0.0130000000000017	-0.443999999999999	0.786999999999999	-0.195166666666665	0.134333333333334	-1.0847928302566	0.765000000000001	0.681999999999999	-0.518000000000001
002281_hsa-miR-193a-5p_A	9.13366666666667	8.505	6.732	10.4928333333333	9.52133333333333	8.49933333333333	7.785	9.572	9.3135	9.44033333333334	9.78066666666667	9.80983333333333	8.37316666666667	10.1951666666667	8.82183333333333	12.7635	6.22	6.80792726107003	6.4235	9.25726059440337	4.49548448004193	4.94833333333333	6.6435	3.8227823099321	7.06016666666667	6.84783333333333	8.01733333333333	8.00983333333333	9.54733333333333	7.23933333333333	10.8581666666667	8.43333333333333	7.40266666666666	4.07783333333333	9.534	10.026	6.42283333333333	7.42683333333333	9.19066666666667	7.79533333333333	6.945	7.326	9.327	6.59083333333334	6.41142726107003	5.2395	7.191	6.0420939277367	5.692
002282_hsa-let-7g_A	2.44766666666667	2.591	2.986	3.47383333333333	4.11241425823893	2.11333333333333	3.861	2.976	3.1205	3.76833333333333	4.12566666666667	3.81783333333333	2.54116666666667	2.68816666666666	3.39183333333333	3.9865	2.1149113456733	2.29983333333333	0.212411345673299	2.93916666666667	0.765333333333334	-0.601666666666667	-0.0828826440738979	0.519000000000002	2.74016666666667	1.85383333333333	1.52033333333333	3.14783333333333	3.22433333333333	3.47324467900663	3.05916666666667	2.57533333333333	3.38066666666666	0.418450689259434	2.767	2.838	2.85974467900663	1.29774467900663	2.93666666666666	2.77233333333333	2.805	2.794	3.559	3.35983333333333	1.87133333333334	1.9445	2.61	2.407	0.3689113456733
002283_hsa-let-7d_A	4.22566666666667	3.901	4.395	4.48083333333333	4.96733333333333	4.18733333333333	4.362	4.337	4.7145	3.99433333333333	3.79566666666667	4.17283333333333	3.90716666666667	3.26816666666667	4.50383333333333	3.9715	5.292	3.27383333333333	3.6715	3.92316666666667	1.01684781252163	1.48333333333333	5.7095	2.45	4.01816666666667	4.14583333333334	4.50433333333334	3.46783333333333	4.33133333333333	4.34633333333333	3.96616666666667	4.42533333333333	5.41866666666666	2.00334781252163	3.995	4.497	4.69751172176643	5.82583333333334	4.79666666666667	4.58933333333333	3.904	4.299	4.283	3.45883333333333	3.17301172176644	4.2835	3.198	3.91	5.087
002285_hsa-miR-186_A	1.28966666666667	1.782	1.843	1.79683333333333	1.17133333333333	1.55233333333333	1.912	1.274	1.2125	1.59633333333333	2.54166666666667	2.47683333333334	1.27716666666667	1.92316666666667	2.53183333333333	2.4465	1.683	0.991833333333332	5.2555	1.57416666666667	1.33833333333333	0.275333333333336	1.3835	-0.698	1.95316666666667	0.447833333333335	1.28633333333334	1.27483333333333	2.33533333333333	1.17733333333333	1.87416666666667	2.12233333333333	1.49666666666667	-0.265166666666669	1.081	1.587	1.46583333333333	1.73683333333333	1.42266666666666	2.37533333333333	2.927	2.173	2.939	1.78283333333334	0.349333333333334	0.991499999999998	0.576000000000001	0.163	2.605
002289_hsa-miR-139-5p_A	4.33166666666667	4.377	3.164	2.29283333333333	3.35633333333333	3.95333333333333	2.196	2.66	2.7635	3.12133333333333	3.01066666666667	2.89683333333333	4.11216666666667	3.75816666666666	3.13783333333333	3.1935	2.85	1.54383333333333	2.5775	3.07116666666667	3.01833333333333	1.80233333333334	3.3615	1.182	2.41116666666667	3.34983333333334	3.91133333333334	2.84283333333333	2.85233333333333	2.75533333333333	2.91816666666667	3.29933333333333	3.51966666666667	2.04083333333333	2.979	2.37	2.87483333333333	2.70783333333333	3.59166666666667	3.39533333333333	3.671	2.557	3.55	1.69283333333334	2.22733333333333	2.0155	2.172	2.56	2.918
002295_hsa-miR-223_A	-6.05733333333333	-6.098	-5.992	-5.99216666666667	-6.61466666666667	-6.36066666666667	-6.008	-5.8	-6.4625	-6.04266666666667	-5.81733333333333	-5.75916666666667	-6.66483333333333	-6.24983333333333	-5.95616666666667	-6.0925	-6.026	-7.51216666666667	-6.2965	-7.06283333333333	-7.10966666666667	-5.91666666666666	-6.2745	-8.568	-6.24483333333333	-5.75916666666667	-5.52366666666667	-6.36716666666667	-5.99566666666666	-5.76566666666667	-5.73783333333333	-6.04266666666667	-6.13633333333333	-7.13316666666667	-6.421	-6.938	-5.95016666666667	-5.35716666666666	-6.28633333333334	-6.37266666666667	-6.337	-6.461	-5.865	-6.30316666666667	-7.90066666666666	-7.5795	-7.867	-7.359	-5.895
002296_hsa-miR-885-5p_A	5.61566666666667	5.687	6.453	7.49183333333333	4.82333333333333	5.02033333333333	5.498	5.473	6.8125	7.89333333333333	6.77866666666667	7.63783333333333	6.56616666666667	6.53916666666667	5.22183333333333	7.5755	2.72	3.90883333333333	3.0165	5.88716666666667	2.15077596868973	2.15533333333333	5.0765	1.48	3.82516666666667	2.15983333333334	5.02333333333333	4.65183333333333	6.04933333333333	5.27033333333333	6.28516666666667	5.38433333333333	4.69966666666667	1.70183333333333	3.818	4.521	3.33483333333333	2.11683333333334	4.51666666666667	5.16033333333333	5.638	6.169	8.229	5.03583333333334	3.75433333333334	4.2275	5.93	4.681	0.851000000000003
002299_hsa-miR-191_A	-1.90633333333333	-2.052	-1.381	-1.70516666666667	-1.90566666666667	-2.20366666666667	-1.963	-1.376	-2.5565	-2.09566666666667	-1.42833333333333	-1.27516666666667	-2.75383333333333	-2.38883333333333	-1.80816666666667	-2.1245	-1.387	-3.13716666666667	-2.3215	-3.07583333333333	-4.53141634369237	-1.67266666666666	-0.7195	-3.62	-1.96983333333333	-1.60316666666667	-2.02866666666667	-2.61816666666667	-2.12566666666666	-1.81666666666667	-1.87683333333333	-1.94966666666667	-1.50333333333333	-1.89816666666667	-1.996	-2.021	-1.62316666666667	-0.996166666666667	-2.03433333333334	-2.37766666666667	-1.063	-1.559	-0.776999999999997	-1.79316666666666	-3.13366666666666	-3.0255	-3.246	-2.873	-1.926
002302_hsa-miR-425#_B	5.16966666666667	5.789	5.38	6.61683333333333	6.55366154144043	5.38833333333334	5.866	5.746	5.0765	5.64633333333333	6.29366666666667	6.59483333333333	4.30516666666667	4.95616666666666	5.59683333333333	6.1825	3.8753839770295	2.56683333333333	1.9728839770295	5.01316666666667	2.55733333333333	3.33433333333333	5.7945	1.0743282081071	5.48516666666667	5.85483333333334	6.21366154144043	5.13383333333333	5.12433333333334	4.54833333333334	5.35116666666667	5.52133333333333	5.61666666666666	6.10783333333333	6.0464379560359	4.815	4.21583333333333	3.92483333333334	4.51366666666667	4.92133333333333	6.443	5.624	6.533	5.48983333333333	2.69833333333333	2.7885	3.432	3.145	2.1293839770295
002304_hsa-miR-199a-3p_A	2.17966666666667	1.967	3.172	2.96283333333333	2.03633333333333	1.47633333333333	3.365	2.834	2.6845	2.95733333333333	2.80266666666667	2.64283333333334	1.13316666666667	1.91316666666667	2.30783333333333	1.9915	3.195	2.58083333333333	2.5115	1.94516666666667	1.54933333333333	-2.11864123755607	2.0455	0.765000000000001	2.01116666666667	2.94983333333333	3.47433333333333	1.14083333333333	1.89433333333334	2.94233333333333	2.25716666666667	1.91933333333333	1.98166666666667	4.06483333333333	2.616	1.148	2.34583333333333	4.28183333333333	1.55166666666667	1.59833333333333	1.706	2.905	1.594	3.41683333333334	1.53833333333333	2.1995	1.672	1.858	3.773
002308_hsa-miR-17_A	-2.49533333333333	-2.088	-2.398	-1.90816666666667	-2.57166666666667	-2.12866666666667	-2.004	-1.878	-2.3445	-2.09266666666667	-1.74933333333333	-1.69716666666667	-1.88283333333333	-2.19383333333333	-2.75516666666667	-2.1515	-3.353	-2.46316666666667	-2.1775	-2.43683333333333	-2.74266666666667	-3.46766666666667	-3.8285	-1.588	-1.99183333333333	-3.59616666666667	-3.59066666666667	-1.86116666666667	-1.55166666666667	-2.98066666666667	-2.33283333333333	-2.17366666666667	-2.98633333333333	-3.61116666666667	-2.913	-2.417	-2.53816666666667	-3.61716666666667	-2.36333333333333	-2.42466666666667	-2.524	-2.838	-1.851	-2.32316666666667	-2.95566666666667	-2.8735	-2.517	-2.92	-2.119
002316_hsa-miR-34a#_B	-2.33833333333333	-2.205	-0.5925698360656	11.1918333333333	8.89933333333333	-1.81866666666667	8.947	8.918	9.8054562304553	9.63933333333333	11.8306666666667	12.7347895637886	3.36716666666667	-1.49583333333333	0.337263497267731	0.0154999999999994	-5.093	0.111833333333333	-6.5255	0.201596830601066	6.45833333333333	4.60928956378864	6.9384562304553	4.8424146833209	7.85716666666667	-3.60016666666667	8.47533333333334	-0.429166666666667	-1.33966666666667	-3.41066666666667	-1.96783333333333	-1.56466666666667	-2.90933333333334	6.17083333333333	8.265	10.3944146833209	-3.30016666666667	-5.29816666666667	-1.94433333333334	-1.74466666666667	10.132	8.698	12.285	10.2628333333333	0.606333333333335	-0.137499999999999	0.234999999999999	-1.239	-5.705
002324_hsa-miR-744_A	5.30866666666667	4.306	5.057	5.01883333333333	4.81233333333333	4.24633333333333	5.047	4.547	6.0355	5.22533333333334	4.73766666666667	5.01883333333333	5.85216666666667	4.71016666666667	5.15383333333333	4.2065	6.722	4.53983333333333	4.9775	4.00916666666667	2.09137863131903	0.247378631319034	5.9815	1.0123029735858	5.09316666666667	6.02283333333333	6.45533333333333	4.73483333333333	5.06733333333333	5.39933333333333	4.89616666666667	5.32033333333333	4.72466666666666	4.72883333333333	5.997	4.91	5.59383333333333	7.21183333333333	5.88666666666667	5.46633333333333	4.971	7.148	5.063	6.35283333333334	5.80433333333334	4.4025	4.454	4.31	2.7996345033531
002332_hsa-miR-409-3p_B	3.28266666666667	3.433	2.432	3.76883333333333	1.95033333333333	1.18233333333333	1.557	1.732	4.2515	5.28833333333333	4.34566666666667	4.61083333333334	3.37816666666667	2.09016666666666	3.06083333333333	3.0715	1.334336185439	0.951169518772332	-0.568163814561	2.54416666666667	0.325333333333333	1.35333333333334	2.8345	1.496	2.87616666666667	2.71483333333333	5.33233333333333	1.59383333333333	1.57333333333333	2.34433333333333	1.92516666666667	2.89633333333333	4.26366666666667	4.40783333333333	4.234	3.845	3.29683333333333	0.517169518772334	4.19566666666666	3.69033333333333	0.975000000000001	1.89	2.543	2.57383333333334	-0.0216666666666647	-0.00949999999999918	0.117000000000001	0.785	2.269
002338_hsa-miR-483-5p_A	6.60666666666667	7.138	7.796	10.2458333333333	5.79433333333333	8.29733333333333	6.506	8.867	7.5335	7.96233333333333	7.86366666666667	9.26683333333333	7.34716666666667	4.95816666666667	6.77683333333333	8.8765	4.297	3.74883333333333	4.6635	5.10116666666667	4.22233333333333	4.99533333333333	3.9727106627515	0.856999999999999	5.00816666666667	6.77083333333334	7.89433333333333	7.91483333333333	8.69133333333333	6.56033333333333	8.05216666666667	7.42233333333333	7.27266666666667	3.82883333333333	6.315	7.984	6.15483333333333	4.39083333333333	6.74266666666666	6.97733333333333	8.1252106627515	7.3052106627515	8.254	5.44583333333334	4.13433333333333	5.0605	4.771	5.208	2.83
002340_hsa-miR-423-5p_A	6.12666666666667	6.774	8.329	7.88983333333333	5.45233333333333	6.26733333333333	7.961	7.965	7.6815	7.46533333333333	7.51266666666667	7.19983333333333	6.32016666666667	6.36416666666667	7.20483333333333	7.4575	5.645	6.05183333333333	7.7035	5.37016666666667	3.68933333333333	2.24233333333333	3.7355	1.1824157711884	6.90616666666667	4.93983333333334	4.56733333333333	6.33683333333333	7.07833333333333	6.40433333333333	6.09516666666667	6.49633333333333	7.71866666666666	5.46183333333333	8.281	6.252	6.45383333333333	6.99283333333333	5.08466666666666	7.68533333333333	6.003	7.04	6.453	6.74783333333334	5.72733333333333	6.9995	5.992	4.567	4.457
002349_hsa-miR-574-3p_A	3.40266666666667	5.3223983414191	4.418	4.14683333333333	2.82633333333333	3.47133333333333	3.393	4.27	2.7035	3.54633333333333	4.31166666666667	4.56783333333333	2.40116666666667	2.93416666666667	3.10983333333333	3.0465	2.926	1.89583333333333	1.7695	2.11216666666667	3.34133333333333	3.80533333333333	4.9345	-0.186	4.03120380228147	2.73723167475243	3.80733333333333	3.14083333333333	3.38033333333333	4.06533333333334	4.14216666666667	3.58433333333333	3.85466666666666	1.92583333333333	3.536	3.805	3.32683333333333	2.87983333333333	3.37966666666667	3.27733333333333	4.254	3.483	4.686	3.68983333333334	1.06733333333334	-2.0455	1.085	0.700999999999997	3.042
002352_hsa-miR-652_A	2.72266666666667	2.965	4.372	3.40383333333333	10.8879312571155	3.60033333333334	4.038	3.919	5.4055	3.86933333333333	3.32966666666667	3.43983333333333	3.62816666666667	3.56516666666667	4.58883333333333	4.2015	4.9705015234669	4.03383333333333	7.0205	4.94016666666667	1.73723955105853	2.80233333333334	3.8265	5.4085979237822	10.1117645904489	3.36783333333333	10.5479312571155	3.17083333333333	3.44733333333333	3.39433333333333	3.40416666666667	8.40383485680023	4.55666666666666	5.01983333333333	4.431	3.807	5.71533485680023	6.19483333333334	3.81066666666667	4.08933333333333	3.232	3.433	3.174	4.33183333333334	2.47433333333333	5.0635	3.965	5.579	5.737
002355_hsa-miR-532-3p_A	6.79066666666667	9.4519829810774	7.242	7.59683333333333	6.60833333333333	5.91333333333333	6.88	7.081	6.5145	6.95433333333333	7.48966666666667	7.85683333333333	6.11816666666667	6.37816666666667	6.98583333333333	7.2955	4.79	6.03881631441073	4.5194829810774	6.19816666666667	5.44933333333333	2.26472971158244	5.6295	2.8612943844478	8.53416666666667	5.05683333333333	6.02733333333333	6.56383333333333	7.13933333333333	5.99133333333333	6.75516666666667	7.48033333333333	7.71666666666667	6.62383333333333	7.375	6.828	7.31783333333333	8.28883333333333	6.45066666666667	6.54333333333333	7.487	8.294	8.117	7.32783333333333	7.25333333333334	1.3285	6.914	5.395	6.868
002367_hsa-miR-193b_A	6.74966666666667	6.604	7.279	9.17883333333333	6.13033333333333	6.13733333333333	5.428	7.014	7.4305	7.09533333333333	8.08966666666667	8.41983333333333	6.29016666666667	6.93816666666666	5.69783333333333	7.8615	1.23	3.50383333333333	2.9370089325506	8.04116666666667	5.52033333333333	2.23533333333334	4.1365	0.1529780431357	3.32016666666667	3.28083333333333	4.64333333333333	5.86283333333333	6.70333333333333	5.85433333333333	5.25916666666667	7.31733333333333	5.33166666666666	2.78283333333333	5.447	5.796	5.41583333333333	2.45483333333333	6.27266666666667	6.35933333333333	6.293	6.354	8.945	6.93683333333334	3.71233333333334	5.0235	5.101	3.6905089325506	3.714
002422_hsa-miR-18a_A	5.03966666666667	5.637	4.75	5.38783333333333	10.3524882544817	4.67133333333333	5.844	5.37	6.1675	5.97233333333334	5.30066666666667	5.32783333333333	4.69916666666667	4.63816666666667	5.80583333333333	5.9045	5.689	5.54983333333333	6.1485	6.72516666666667	2.85433333333333	1.82733333333334	2.3735	4.8731549211484	9.57632158781507	3.91283333333334	5.45433333333333	5.39983333333333	4.85933333333334	3.95633333333333	4.99316666666667	5.41533333333333	5.00966666666666	5.10483333333333	5.844	10.4251549211484	5.57983333333333	4.48683333333333	5.20866666666667	4.89933333333333	3.535	5.029	4.719	6.23483333333333	6.10133333333334	5.7845	7.459	6.171	3.6594150581764
002434_hsa-miR-628-3p_B	9.33066666666667	10.341	9.3	10.0808333333333	11.0345183132187	9.12833333333333	10.308	8.785	10.3045	9.55933333333333	11.7086666666667	12.5488333333333	8.84816666666667	9.75016666666667	10.1978333333333	10.5765	10.693	8.99883333333333	6.2823545496495	9.11816666666667	6.94333333333333	4.24531108116323	6.5744777478299	5.5551849798854	10.6801666666667	9.16183333333333	9.97433333333333	10.2988333333333	9.79333333333333	9.50733333333334	10.5360212163162	10.0903333333333	10.6016666666667	7.43583333333333	10.044	9.678	8.80883333333333	8.94483333333334	9.35066666666667	9.81133333333333	9.24	9.43	10.169	11.4848333333333	7.40518788298284	6.9315	4.801	5.695	6.4388545496495
002446_hsa-miR-28-3p_A	5.56366666666667	4.883	4.722	4.63783333333333	5.83333282109033	4.12033333333333	4.495	4.867	3.6975	4.87633333333333	5.58966666666667	5.42483333333334	4.30416666666667	4.10816666666667	4.14883333333333	3.6175	3.0623766898603	2.75583333333333	2.8845	2.77616666666667	1.29633516462733	3.94833333333333	1.781501831294	1.201	3.98516666666667	4.99183333333334	5.45633333333333	3.27683333333333	4.56033333333334	4.42071002319364	4.90016666666667	4.89933333333333	4.52266666666667	3.93683333333333	3.988	3.751	3.80721002319363	4.71583333333334	3.48666666666666	4.23733333333333	5.147	4.487	5.857	5.66383333333334	2.46233333333334	2.6205	2.371	2.756	1.3163766898603
002623_hsa-miR-155_A	6.89166666666667	7.287	7.258	7.96683333333333	8.11933333333333	6.82333333333333	6.702	8.034	5.5315	6.89633333333333	7.96766666666667	9.95883333333333	7.03216666666667	7.24716666666666	7.84183333333333	7.3395	6.749	4.39783333333333	7.1475	6.79716666666667	6.24633333333333	2.08449666583774	4.4136633325044	2.919	6.87116666666667	5.82983333333333	7.87233333333333	6.04183333333333	8.04533333333334	8.60333333333334	7.62316666666667	7.52033333333333	7.19766666666666	4.39283333333333	7.051	8.09	6.55283333333333	5.82483333333333	7.43566666666667	7.36833333333333	8.591	8.527	8.316	8.10283333333334	2.66733333333334	0.4725	4.334	3.168	8.187
002677_HSA-MIR-590-3P_B	8.58966666666667	9.422	6.528	6.76183333333333	8.11533333333333	8.10333333333334	7.019	7.361	6.6035	5.99833333333333	6.66366666666667	6.63183333333333	8.51116666666667	8.92516666666667	11.1618333333333	10.1175	12.152	15.1058333333333	8.2215765092503	10.9571666666667	6.13533333333333	6.06733333333333	4.7909991226886	4.1999091131301	7.20816666666667	9.64883333333334	7.87833333333333	9.09083333333333	8.23833333333333	10.7223333333333	9.64916666666667	8.57533333333333	10.5616666666667	5.29233245602193	6.601	8.105	11.8968333333333	14.4568333333333	10.3846666666667	10.2313333333333	6.72	7.068	6.578	7.50883333333334	9.41233333333334	11.4435	10.558	10.243	8.3780765092503
002884_HSA-MIR-1274B_B	-0.257333333333332	-0.279999999999998	-0.263999999999999	1.05083333333333	-0.816666666666666	-1.59066666666667	-0.157999999999998	-0.571000000000002	1.2605	0.652333333333335	0.265666666666668	0.130833333333335	-1.69283333333333	-0.683833333333336	-0.446166666666667	0.746500000000001	-1.166	1.23583333333333	-3.2135	-1.50583333333333	0.976333333333333	-3.17466666666666	0.8065	2.737	-0.0968333333333327	-1.69616666666667	0.202333333333332	0.876833333333334	-0.301666666666666	-1.45466666666666	-0.515833333333333	-0.133666666666667	0.146666666666665	-2.35416666666667	-0.311	-0.504000000000001	-1.19716666666667	-2.08116666666666	-0.362333333333336	-0.391666666666669	-0.213000000000001	-0.192	0.725999999999999	0.812833333333334	1.15433333333334	-3.8315	0.667000000000002	0.738	-2.033
[truncated: 11 more columns]
